# Supplementary material for: ﻿Ceriporiopsistianshanensis (Polyporales, Agaricomycetes) and Sideratianshanensis (Hymenochaetales, Agaricomycetes), two new species of wood-inhabiting fungi from Xinjiang, Northwest China
Source: MycoKeys. 2023 May 29;98:1–18. doi: 10.3897/mycokeys.98.102552 (PMC10242528; doi:10.3897/mycokeys.98.102552)
Supplement: XML Treatment for Ceriporiopsis tianshanensis [file mycokeys.98.102552-treatment1.xml]

<!DOCTYPE tp:taxon-treatment
  PUBLIC "-//TaxonX//DTD Taxonomic Treatment Publishing DTD v0 20100105//EN" "tax-treatment-NSO.dtd">
<tp:taxon-treatment xmlns:tp="http://www.plazi.org/taxpub"><tp:treatment-meta><kwd-group><label>Taxon classification</label><kwd>
                <named-content content-type="kingdom">Fungi</named-content>
              </kwd><kwd>
                <named-content content-type="order">Polyporales</named-content>
              </kwd><kwd>
                <named-content content-type="family">Phanerochaetaceae</named-content>
              </kwd></kwd-group><mixed-citation publication-type="journal"><person-group><name><surname>Xu</surname><given-names>Tai-Min</given-names></name><name><surname>Sun</surname><given-names>Yi-Fei</given-names></name><name><surname>Liu</surname><given-names>Shun</given-names></name><name><surname>Song</surname><given-names>Chang-Ge</given-names></name><name><surname>Gao</surname><given-names>Neng</given-names></name><name><surname>Wu</surname><given-names>Dong-Mei</given-names></name><name><surname>Cui</surname><given-names>Bao-Kai</given-names></name></person-group><article-title><italic>﻿<tp:taxon-name><tp:taxon-name-part taxon-name-part-type="genus" reg="Ceriporiopsis">Ceriporiopsis</tp:taxon-name-part><tp:taxon-name-part taxon-name-part-type="species" reg="tianshanensis">tianshanensis</tp:taxon-name-part></tp:taxon-name></italic> (<tp:taxon-name><tp:taxon-name-part taxon-name-part-type="order">Polyporales</tp:taxon-name-part></tp:taxon-name>, <tp:taxon-name><tp:taxon-name-part taxon-name-part-type="class">Agaricomycetes</tp:taxon-name-part></tp:taxon-name>) and <italic><tp:taxon-name><tp:taxon-name-part taxon-name-part-type="genus" reg="Sidera">Sidera</tp:taxon-name-part><tp:taxon-name-part taxon-name-part-type="species" reg="tianshanensis">tianshanensis</tp:taxon-name-part></tp:taxon-name></italic> (<tp:taxon-name><tp:taxon-name-part taxon-name-part-type="order">Hymenochaetales</tp:taxon-name-part></tp:taxon-name>, <tp:taxon-name><tp:taxon-name-part taxon-name-part-type="class">Agaricomycetes</tp:taxon-name-part></tp:taxon-name>), two new species of wood-inhabiting fungi from Xinjiang, Northwest China</article-title><source>MycoKeys</source><day>29</day><month>05</month><year>2023</year><volume>98</volume><fpage>1</fpage><lpage>18</lpage><pub-id pub-id-type="doi">10.3897/mycokeys.98.102552</pub-id></mixed-citation></tp:treatment-meta><tp:nomenclature><label>﻿</label><tp:taxon-name>
              <object-id xmlns:xlink="http://www.w3.org/1999/xlink" content-type="arpha" xlink:type="simple">5A8384CD-1E13-53E4-B4B7-AFA15BCA0B4A</object-id>
              <tp:taxon-name-part taxon-name-part-type="genus" reg="Ceriporiopsis">Ceriporiopsis</tp:taxon-name-part>
              <tp:taxon-name-part taxon-name-part-type="species" reg="tianshanensis">tianshanensis</tp:taxon-name-part>
              <object-id xmlns:xlink="http://www.w3.org/1999/xlink" content-type="mycobank" xlink:type="simple">848610</object-id>
            </tp:taxon-name><tp:taxon-authority>B.K. Cui &amp; T.M. Xu</tp:taxon-authority><tp:taxon-status xmlns:xlink="http://www.w3.org/1999/xlink" xlink:type="simple">sp. nov.</tp:taxon-status><xref ref-type="fig" rid="F3">Figs 3</xref><xref ref-type="fig" rid="F4">, 4</xref></tp:nomenclature><tp:treatment-sec sec-type="diagnosis" id="SECID0EOKBI"><title>Diagnosis.</title><p><italic><tp:taxon-name><tp:taxon-name-part taxon-name-part-type="genus" reg="Ceriporiopsis">Ceriporiopsis</tp:taxon-name-part><tp:taxon-name-part taxon-name-part-type="species" reg="tianshanensis">tianshanensis</tp:taxon-name-part></tp:taxon-name></italic> is characterized by a cream to salmon-buff pore surface when fresh, large pores measuring 1–3 per mm, broadly ellipsoid basidiospores measuring 5–6.5 × 3–4 μm, and growth on the stump of <italic><tp:taxon-name><tp:taxon-name-part taxon-name-part-type="genus" reg="Picea">Picea</tp:taxon-name-part><tp:taxon-name-part taxon-name-part-type="species" reg="schrenkiana">schrenkiana</tp:taxon-name-part></tp:taxon-name></italic> Fisch. et Mey.</p></tp:treatment-sec><tp:treatment-sec sec-type="material" id="SECID0EKLBI"><title>Type.</title><p>China. Xinjiang Autonomous Region, Tekes County, Kosang Cave National Forest Park, on the stump of <italic><tp:taxon-name><tp:taxon-name-part taxon-name-part-type="genus" reg="Picea">Picea</tp:taxon-name-part><tp:taxon-name-part taxon-name-part-type="species" reg="schrenkiana">schrenkiana</tp:taxon-name-part></tp:taxon-name></italic>, 19 September 2021, Cui 19150 (holotype).</p></tp:treatment-sec><tp:treatment-sec sec-type="etymology" id="SECID0E2LBI"><title>Etymology.</title><p><tp:taxon-name><tp:taxon-name-part taxon-name-part-type="genus" reg="Picea"/><tp:taxon-name-part taxon-name-part-type="species" reg="tianshanensis">tianshanensis</tp:taxon-name-part></tp:taxon-name> (Lat.): referring to the species occurrence in Tianshan.</p></tp:treatment-sec><tp:treatment-sec sec-type="Fruiting body" id="SECID0EKMBI"><title>Fruiting body.</title><p>Basidiocarps annual, resupinate, adnate, not easily separated from the substrate, soft corky when fresh, fragile to hard fibrous when dry, up to 12 cm long, 3 cm wide, 2 mm thick. Pore surface white to cream or salmon-buff when fresh, becoming buff to vinaceous-buff or fawn when dry; pores irregular, 1–3 per mm; dissepiments thin, entire. Subiculum cream to buff and fibrous to soft corky when dry, up to 4 mm thick. Tubes concolorous with pore surface, corky, up to 4 mm long.</p></tp:treatment-sec><tp:treatment-sec sec-type="Hyphal structure" id="SECID0EPMBI"><title>Hyphal structure.</title><p>Hyphal system monomitic; generative hyphae with clamp connections, lack crystal, <abbrev xmlns:xlink="http://www.w3.org/1999/xlink" xlink:title="Melzer’s reagent" id="ABBRID0EVMBI" xlink:type="simple">IKI</abbrev>–, <abbrev xmlns:xlink="http://www.w3.org/1999/xlink" xlink:title="Cotton Blue" id="ABBRID0EZMBI" xlink:type="simple">CB</abbrev>–; tissues unchanged in <abbrev xmlns:xlink="http://www.w3.org/1999/xlink" xlink:title="5% potassium hydroxide" id="ABBRID0E4MBI" xlink:type="simple">KOH</abbrev>.</p></tp:treatment-sec><tp:treatment-sec sec-type="Subiculum" id="SECID0EBNBI"><title>Subiculum.</title><p>Generative hyphae hyaline, thin- to slightly thick-walled, often branched, interwoven, 3.5–5 μm in diameter.</p></tp:treatment-sec><tp:treatment-sec sec-type="Tubes" id="SECID0EGNBI"><title>Tubes.</title><p>Generative hyphae hyaline, thin- to slightly thick-walled, occasionally branched, interwoven, 3–6 μm in diameter. Cystidia and other sterile hymenial elements absent. Basidia short clavate to barrel-shaped, bearing four sterigmata and a basal clamp connection, 12–22 × 5–6 μm; basidioles dominant, in shape similar to basidia, but smaller.</p><fig id="F3" position="float" orientation="portrait"><object-id xmlns:xlink="http://www.w3.org/1999/xlink" content-type="doi" xlink:type="simple">10.3897/mycokeys.98.102552.figure3</object-id><object-id xmlns:xlink="http://www.w3.org/1999/xlink" content-type="arpha" xlink:type="simple">3A47BE07-91E7-5BC2-9DA5-1CC0DD4F26C8</object-id><label>Figure 3.</label><caption><p>Basidiocarps of <italic><tp:taxon-name><tp:taxon-name-part taxon-name-part-type="genus" reg="Ceriporiopsis">Ceriporiopsis</tp:taxon-name-part><tp:taxon-name-part taxon-name-part-type="species" reg="tianshanensis">tianshanensis</tp:taxon-name-part></tp:taxon-name></italic> (Cui 19151). Scale bar: 1.0 cm.</p></caption><graphic xmlns:xlink="http://www.w3.org/1999/xlink" xlink:href="mycokeys-98-001-g003.jpg" position="float" orientation="portrait" xlink:type="simple" id="oo_855873.jpg"><uri content-type="original_file" xlink:type="simple">https://binary.pensoft.net/fig/855873</uri></graphic></fig></tp:treatment-sec><tp:treatment-sec sec-type="Spores" id="SECID0EDOBI"><title>Spores.</title><p>Basidiospores broadly ellipsoid, colorless, thin-walled, smooth, often with one guttule, <abbrev xmlns:xlink="http://www.w3.org/1999/xlink" xlink:title="Melzer’s reagent" id="ABBRID0EJOBI" xlink:type="simple">IKI</abbrev>–, <abbrev xmlns:xlink="http://www.w3.org/1999/xlink" xlink:title="Cotton Blue" id="ABBRID0ENOBI" xlink:type="simple">CB</abbrev>–, 5–6.5 × 3–4 µm, L = 5.9 µm, W = 3.5 µm, Q = 1.69–1.74 (n = 60/2).</p><fig id="F4" position="float" orientation="portrait"><object-id xmlns:xlink="http://www.w3.org/1999/xlink" content-type="doi" xlink:type="simple">10.3897/mycokeys.98.102552.figure4</object-id><object-id xmlns:xlink="http://www.w3.org/1999/xlink" content-type="arpha" xlink:type="simple">1DCA42FC-D692-5FFB-9775-9BC938C2593B</object-id><label>Figure 4.</label><caption><p>Microscopic structures of <italic><tp:taxon-name><tp:taxon-name-part taxon-name-part-type="genus" reg="Ceriporiopsis">Ceriporiopsis</tp:taxon-name-part><tp:taxon-name-part taxon-name-part-type="species" reg="tianshanensis">tianshanensis</tp:taxon-name-part></tp:taxon-name></italic> (Cui 19150) <bold>a</bold> basidiospores <bold>b</bold> basidia and basidioles <bold>c</bold> hyphae from the subiculum <bold>d</bold> hyphae from trama.</p></caption><graphic xmlns:xlink="http://www.w3.org/1999/xlink" xlink:href="mycokeys-98-001-g004.jpg" position="float" orientation="portrait" xlink:type="simple" id="oo_855874.jpg"><uri content-type="original_file" xlink:type="simple">https://binary.pensoft.net/fig/855874</uri></graphic></fig></tp:treatment-sec><tp:treatment-sec sec-type="Type of rot" id="SECID0ERPBI"><title>Type of rot.</title><p>White rot.</p></tp:treatment-sec><tp:treatment-sec sec-type="Additional specimen (paratype) examined" id="SECID0EWPBI"><title>Additional specimen (paratype) examined.</title><p>China. Xinjiang Autonomous Region, Tekes County, Kosang Cave National Forest Park, on the stump of <italic><tp:taxon-name><tp:taxon-name-part taxon-name-part-type="genus" reg="Picea">Picea</tp:taxon-name-part><tp:taxon-name-part taxon-name-part-type="species" reg="schrenkiana">schrenkiana</tp:taxon-name-part></tp:taxon-name></italic>, 19 September 2021, Cui 19151.</p></tp:treatment-sec></tp:taxon-treatment>
