# Supplementary material for: ﻿Ceriporiopsistianshanensis (Polyporales, Agaricomycetes) and Sideratianshanensis (Hymenochaetales, Agaricomycetes), two new species of wood-inhabiting fungi from Xinjiang, Northwest China
Source: MycoKeys. 2023 May 29;98:1–18. doi: 10.3897/mycokeys.98.102552 (PMC10242528; doi:10.3897/mycokeys.98.102552)
Supplement: XML Treatment for Sidera tianshanensis [file mycokeys.98.102552-treatment2.xml]

<!DOCTYPE tp:taxon-treatment
  PUBLIC "-//TaxonX//DTD Taxonomic Treatment Publishing DTD v0 20100105//EN" "tax-treatment-NSO.dtd">
<tp:taxon-treatment xmlns:tp="http://www.plazi.org/taxpub"><tp:treatment-meta><kwd-group><label>Taxon classification</label><kwd>
                <named-content content-type="kingdom">Fungi</named-content>
              </kwd><kwd>
                <named-content content-type="order">Hymenochaetales</named-content>
              </kwd><kwd>
                <named-content content-type="family">Cantharellaceae</named-content>
              </kwd></kwd-group><mixed-citation publication-type="journal"><person-group><name><surname>Xu</surname><given-names>Tai-Min</given-names></name><name><surname>Sun</surname><given-names>Yi-Fei</given-names></name><name><surname>Liu</surname><given-names>Shun</given-names></name><name><surname>Song</surname><given-names>Chang-Ge</given-names></name><name><surname>Gao</surname><given-names>Neng</given-names></name><name><surname>Wu</surname><given-names>Dong-Mei</given-names></name><name><surname>Cui</surname><given-names>Bao-Kai</given-names></name></person-group><article-title><italic>﻿<tp:taxon-name><tp:taxon-name-part taxon-name-part-type="genus" reg="Ceriporiopsis">Ceriporiopsis</tp:taxon-name-part><tp:taxon-name-part taxon-name-part-type="species" reg="tianshanensis">tianshanensis</tp:taxon-name-part></tp:taxon-name></italic> (<tp:taxon-name><tp:taxon-name-part taxon-name-part-type="order">Polyporales</tp:taxon-name-part></tp:taxon-name>, <tp:taxon-name><tp:taxon-name-part taxon-name-part-type="class">Agaricomycetes</tp:taxon-name-part></tp:taxon-name>) and <italic><tp:taxon-name><tp:taxon-name-part taxon-name-part-type="genus" reg="Sidera">Sidera</tp:taxon-name-part><tp:taxon-name-part taxon-name-part-type="species" reg="tianshanensis">tianshanensis</tp:taxon-name-part></tp:taxon-name></italic> (<tp:taxon-name><tp:taxon-name-part taxon-name-part-type="order">Hymenochaetales</tp:taxon-name-part></tp:taxon-name>, <tp:taxon-name><tp:taxon-name-part taxon-name-part-type="class">Agaricomycetes</tp:taxon-name-part></tp:taxon-name>), two new species of wood-inhabiting fungi from Xinjiang, Northwest China</article-title><source>MycoKeys</source><day>29</day><month>05</month><year>2023</year><volume>98</volume><fpage>1</fpage><lpage>18</lpage><pub-id pub-id-type="doi">10.3897/mycokeys.98.102552</pub-id></mixed-citation></tp:treatment-meta><tp:nomenclature><label>﻿</label><tp:taxon-name>
              <object-id xmlns:xlink="http://www.w3.org/1999/xlink" content-type="arpha" xlink:type="simple">C39C4AEE-8330-532F-9584-3A2657BE849F</object-id>
              <tp:taxon-name-part taxon-name-part-type="genus" reg="Sidera">Sidera</tp:taxon-name-part>
              <tp:taxon-name-part taxon-name-part-type="species" reg="tianshanensis">tianshanensis</tp:taxon-name-part>
              <object-id xmlns:xlink="http://www.w3.org/1999/xlink" content-type="mycobank" xlink:type="simple">848611</object-id>
            </tp:taxon-name><tp:taxon-authority>B.K. Cui &amp; T.M. Xu</tp:taxon-authority><tp:taxon-status xmlns:xlink="http://www.w3.org/1999/xlink" xlink:type="simple">sp. nov.</tp:taxon-status><xref ref-type="fig" rid="F5">Figs 5</xref><xref ref-type="fig" rid="F6">, 6</xref></tp:nomenclature><tp:treatment-sec sec-type="diagnosis" id="SECID0EZRBI"><title>Diagnosis.</title><p><italic><tp:taxon-name><tp:taxon-name-part taxon-name-part-type="genus" reg="Sidera">Sidera</tp:taxon-name-part><tp:taxon-name-part taxon-name-part-type="species" reg="tianshanensis">tianshanensis</tp:taxon-name-part></tp:taxon-name></italic> is characterized by annual to perennial basidiocarps, measuring 15 mm thick, pores measuring 5–7 per mm, cream to rosy buff pore surface, allantoid basidiospores measuring 3–3.5 × 1–1.4 µm, and growing on the stump or trunk of <italic><tp:taxon-name><tp:taxon-name-part taxon-name-part-type="genus" reg="Picea">Picea</tp:taxon-name-part><tp:taxon-name-part taxon-name-part-type="species" reg="schrenkiana">schrenkiana</tp:taxon-name-part></tp:taxon-name></italic>.</p><fig id="F5" position="float" orientation="portrait"><object-id xmlns:xlink="http://www.w3.org/1999/xlink" content-type="doi" xlink:type="simple">10.3897/mycokeys.98.102552.figure5</object-id><object-id xmlns:xlink="http://www.w3.org/1999/xlink" content-type="arpha" xlink:type="simple">22FBDF3A-C7CD-5828-A921-8A6DD3FDA1FC</object-id><label>Figure 5.</label><caption><p>Basidiocarp of <italic><tp:taxon-name><tp:taxon-name-part taxon-name-part-type="genus" reg="Sidera">Sidera</tp:taxon-name-part><tp:taxon-name-part taxon-name-part-type="species" reg="tianshanensis">tianshanensis</tp:taxon-name-part></tp:taxon-name></italic> (Cui 19143). Scale bar: 2.0 cm.</p></caption><graphic xmlns:xlink="http://www.w3.org/1999/xlink" xlink:href="mycokeys-98-001-g005.jpg" position="float" orientation="portrait" xlink:type="simple" id="oo_855875.jpg"><uri content-type="original_file" xlink:type="simple">https://binary.pensoft.net/fig/855875</uri></graphic></fig></tp:treatment-sec><tp:treatment-sec sec-type="material" id="SECID0ENTBI"><title>Type.</title><p>China. Xinjiang Autonomous Region, Tekes County, Kosang Cave National Forest Park, on fallen trunk of <italic><tp:taxon-name><tp:taxon-name-part taxon-name-part-type="genus" reg="Picea">Picea</tp:taxon-name-part><tp:taxon-name-part taxon-name-part-type="species" reg="schrenkiana">schrenkiana</tp:taxon-name-part></tp:taxon-name></italic>, 19 September 2021, Cui 19143 (holotype).</p><fig id="F6" position="float" orientation="portrait"><object-id xmlns:xlink="http://www.w3.org/1999/xlink" content-type="doi" xlink:type="simple">10.3897/mycokeys.98.102552.figure6</object-id><object-id xmlns:xlink="http://www.w3.org/1999/xlink" content-type="arpha" xlink:type="simple">EC386CA0-2EBB-5E90-8D59-D8CE6D267359</object-id><label>Figure 6.</label><caption><p>Microscopic structures of <italic><tp:taxon-name><tp:taxon-name-part taxon-name-part-type="genus" reg="Sidera">Sidera</tp:taxon-name-part><tp:taxon-name-part taxon-name-part-type="species" reg="tianshanensis">tianshanensis</tp:taxon-name-part></tp:taxon-name></italic> (Cui 19143) <bold>a</bold> basidiospores <bold>b</bold> basidia and basidioles <bold>c</bold> Cystidioles <bold>d</bold> hyphae from the subiculum <bold>e</bold> hyphae at the disappearance edge <bold>f</bold> hyphae from trama.</p></caption><graphic xmlns:xlink="http://www.w3.org/1999/xlink" xlink:href="mycokeys-98-001-g006.jpg" position="float" orientation="portrait" xlink:type="simple" id="oo_855876.jpg"><uri content-type="original_file" xlink:type="simple">https://binary.pensoft.net/fig/855876</uri></graphic></fig></tp:treatment-sec><tp:treatment-sec sec-type="etymology" id="SECID0ECVBI"><title>Etymology.</title><p><tp:taxon-name><tp:taxon-name-part taxon-name-part-type="genus" reg="Picea"/><tp:taxon-name-part taxon-name-part-type="species" reg="tianshanensis">tianshanensis</tp:taxon-name-part></tp:taxon-name> (Lat.): referring to the species occurrence in Tianshan.</p></tp:treatment-sec><tp:treatment-sec sec-type="Fruiting body" id="SECID0ERVBI"><title>Fruiting body.</title><p>Basidiocarps annual to perennial, resupinate, soft corky, up to 10 cm long, 5 cm wide, and 15 mm thick at the center; pore surface cream to buff yellow, uncracked; sterile margin indistinct, cottony, white, thinning out; pores angular, 5–7 per mm; dissepiments thin, entire; subiculum white, cottony and up to 0.1 mm thick; tubes concolorous with pore surface, up to 15 mm long.</p></tp:treatment-sec><tp:treatment-sec sec-type="Hyphal structure" id="SECID0EWVBI"><title>Hyphal structure.</title><p>Hyphal system dimitic; generative hyphae bearing clamp connections; rosette-like crystals frequently present; all hyphae <abbrev xmlns:xlink="http://www.w3.org/1999/xlink" xlink:title="Melzer’s reagent" id="ABBRID0E3VBI" xlink:type="simple">IKI</abbrev>–, <abbrev xmlns:xlink="http://www.w3.org/1999/xlink" xlink:title="Cotton Blue" id="ABBRID0EAWBI" xlink:type="simple">CB</abbrev>–; tissue unchanged in <abbrev xmlns:xlink="http://www.w3.org/1999/xlink" xlink:title="5% potassium hydroxide" id="ABBRID0EEWBI" xlink:type="simple">KOH</abbrev>.</p></tp:treatment-sec><tp:treatment-sec sec-type="Subiculum" id="SECID0EIWBI"><title>Subiculum.</title><p>Generative hyphae infrequent, thin-walled, hyaline, occasionally branched, 2–2.5 µm in diameter; skeletal hyphae dominant, interwoven, unbranched, 2–3 µm diameter.</p></tp:treatment-sec><tp:treatment-sec sec-type="Tubes" id="SECID0ENWBI"><title>Tubes.</title><p>Generative hyphae infrequent, thin-walled, hyaline, occasionally branched, 1.5–2.5 µm in diameter; skeletal hyphae dominant, thick-walled with a wide to medium lumen, hyaline, occasionally branched, interwoven, flexuous, 2–3 µm in diameter. Cystidia absent; cystidioles present, fusoid, thin-walled, hyaline, basally swollen, with hyphoid neck and sharp tip, 15–22 × 3–4 µm. Basidia barrel-shaped, hyaline, bearing four sterigmata and a basal clamp connection, 5.5–7 × 3.5–4.5 µm; basidioles pyriform, shorter than the basidia.</p></tp:treatment-sec><tp:treatment-sec sec-type="Spores" id="SECID0ESWBI"><title>Spores.</title><p>Basidiospores allantoid, hyaline, thin-walled, smooth, occasionally with one or more guttules, <abbrev xmlns:xlink="http://www.w3.org/1999/xlink" xlink:title="Melzer’s reagent" id="ABBRID0EYWBI" xlink:type="simple">IKI</abbrev>–, <abbrev xmlns:xlink="http://www.w3.org/1999/xlink" xlink:title="Cotton Blue" id="ABBRID0E3WBI" xlink:type="simple">CB</abbrev>–, 3–3.5 × 1–1.4 µm, L = 3.12 µm, W = 1.18 µm, Q = 2.6–2.7 (n = 150/5).</p></tp:treatment-sec><tp:treatment-sec sec-type="Type of rot" id="SECID0EAXBI"><title>Type of rot.</title><p>White rot.</p></tp:treatment-sec><tp:treatment-sec sec-type="Additional specimens (paratypes) examined" id="SECID0EFXBI"><title>Additional specimens (paratypes) examined.</title><p>China. Xinjiang Autonomous Region, Tekes County, Kosang Cave National Forest Park, on stump of <italic><tp:taxon-name><tp:taxon-name-part taxon-name-part-type="genus" reg="Picea">Picea</tp:taxon-name-part><tp:taxon-name-part taxon-name-part-type="species" reg="schrenkiana">schrenkiana</tp:taxon-name-part></tp:taxon-name></italic>, 19 September 2021, Cui 19132; Tekes County, Karada Town, Qiongkushitai Village, on stump of <italic><tp:taxon-name><tp:taxon-name-part taxon-name-part-type="genus" reg="Picea">Picea</tp:taxon-name-part><tp:taxon-name-part taxon-name-part-type="species" reg="schrenkiana">schrenkiana</tp:taxon-name-part></tp:taxon-name></italic>, 19 September 2021, Cui 19186, Cui 19192; on fallen trunk of <italic><tp:taxon-name><tp:taxon-name-part taxon-name-part-type="genus" reg="Picea">Picea</tp:taxon-name-part><tp:taxon-name-part taxon-name-part-type="species" reg="schrenkiana">schrenkiana</tp:taxon-name-part></tp:taxon-name></italic>, 19 September 2021, Cui 19196, Cui 19251.</p></tp:treatment-sec></tp:taxon-treatment>
